# Supplementary material for: Effects of Chestnut Tannin Extract, Vescalagin and Gallic Acid on the Dimethyl Acetals Profile and Microbial Community Composition in Rumen Liquor: An In Vitro Study
Source: Microorganisms. 2019 Jul 18;7(7):202. doi: 10.3390/microorganisms7070202 (PMC6680752; doi:10.3390/microorganisms7070202)
Supplement: Supplementary file 1 [file microorganisms-07-00202-s001.zip]

Archive with 6 entries (6 files):
- Table S5.docx
- TableS1_phylum.table.average.txt
- TableS2_class.table.average.txt
- TableS3_order.table.average.txt
- TableS4_family.table.average.txt
- Supplementary figures.docx
