# Supplementary material for: Effects of Chestnut Tannin Extract, Vescalagin and Gallic Acid on the Dimethyl Acetals Profile and Microbial Community Composition in Rumen Liquor: An In Vitro Study
Source: Microorganisms. 2019 Jul 18;7(7):202. doi: 10.3390/microorganisms7070202 (PMC6680752; doi:10.3390/microorganisms7070202)
Supplement: Supplementary file 1 [file microorganisms-07-00202-s001.zip › TableS1_phylum.table.average.txt]

condition	diet C	diet G	diet T	diet V
Bacteroidetes.average	35.4489565	35.4752881	37.029868	35.0478373
Bacteroidetes.std.error	0.6947666	4.0915957	1.7838733	3.0789088
Candidatus_Saccharibacteria.average	0.01318218	0.05339547	0.17895775	0.17832715
Candidatus_Saccharibacteria.std.error	0.01318218	0.05339547	0.09241154	0.06704909
Chloroflexi.average	0.038616	0	0	0.07740687
Chloroflexi.std.error	0.038616	0	0	0.07740687
Elusimicrobia.average	0.01318218	0.01460707	0	0
Elusimicrobia.std.error	0.01318218	0.01460707	0	0
Euryarchaeota.average	0.8335863	1.0189988	0.8305062	1.0615272
Euryarchaeota.std.error	0.2721724	0.2171603	0.1107149	0.1132955
Fibrobacteres.average	0.01757624	0.0291248	0.01246222	0
Fibrobacteres.std.error	0.01757624	0.0291248	0.01246222	0
Firmicutes.average	15.9359104	17.8197461	19.9561337	17.0928424
Firmicutes.std.error	0.4396119	0.2451986	0.8362609	0.9618033
Fusobacteria.average	6.0812619	4.2001022	5.2762421	6.5591865
Fusobacteria.std.error	0.3437583	0.3372046	0.1299698	1.2951002
Proteobacteria.average	38.1211424	37.9799323	33.1643507	35.8712006
Proteobacteria.std.error	0.8356914	3.9069657	2.4286286	0.960491
Spirochaetes.average	1.04016943	0.81642782	1.19234718	1.55531306
Spirochaetes.std.error	0.12263033	0.02172438	0.04655915	0.31412289
SR1.average	0.08371461	0.08385664	0.09525919	0.01336407
SR1.std.error	0.02401801	0.04203885	0.02004404	0.01336407
Synergistetes.average	0	0.21986171	0.12774533	0.19427497
Synergistetes.std.error	0	0.13044937	0.06528318	0.02892072
Tenericutes.average	1.40107628	1.35633212	1.38600654	1.16255196
Tenericutes.std.error	0.32331229	0.08047687	0.14515456	0.13160358
Verrucomicrobia.average	0.116932495	0.126809632	0.03115556	0.064918011
Verrucomicrobia.std.error	0.027941757	0.0680465	0.03115556	0.006484497
Unclassified.average	0.85469305	0.80551719	0.71896551	1.1212499
Unclassified.std.error	0.1438923	0.03005328	0.10330329	0.19777439
