# Supplementary material for: Effects of Chestnut Tannin Extract, Vescalagin and Gallic Acid on the Dimethyl Acetals Profile and Microbial Community Composition in Rumen Liquor: An In Vitro Study
Source: Microorganisms. 2019 Jul 18;7(7):202. doi: 10.3390/microorganisms7070202 (PMC6680752; doi:10.3390/microorganisms7070202)
Supplement: Supplementary file 1 [file microorganisms-07-00202-s001.zip › TableS2_class.table.average.txt]

condition	diet C	diet G	diet T	diet V
Alphaproteobacteria.average	0.01859082	0	0	0
Alphaproteobacteria.std.error	0.01859082	0	0	0
Anaerolineae.average	0.038616	0	0	0.07740687
Anaerolineae.std.error	0.038616	0	0	0.07740687
Bacilli.average	3.3788085	2.8643701	4.2201352	3.1804588
Bacilli.std.error	0.3778624	0.5141939	0.1604895	0.2087554
Bacteroidia.average	26.569309	25.154263	30.031327	27.364138
Bacteroidia.std.error	1.336156	3.141837	2.617819	3.622137
Betaproteobacteria.average	6.6710245	6.548149	6.3016132	9.4410082
Betaproteobacteria.std.error	0.6167267	0.52194	2.2482806	3.5231019
Clostridia.average	6.5248249	8.9986343	8.050912	6.6635271
Clostridia.std.error	0.6040107	0.7435689	0.3142569	1.1537676
Deltaproteobacteria.average	0.08531199	0.16785373	0.0203666	0.12636777
Deltaproteobacteria.std.error	0.02168332	0.07142667	0.0203666	0.01642147
Elusimicrobia.average	0.01318218	0.01460707	0	0
Elusimicrobia.std.error	0.01318218	0.01460707	0	0
Epsilonproteobacteria.average	2.2612682	1.8921971	0.5317332	2.7399711
Epsilonproteobacteria.std.error	0.2462113	0.2408321	0.132239	0.429279
Erysipelotrichia.average	0.25261881	0.18476975	0.33749985	0.27620148
Erysipelotrichia.std.error	0.08005166	0.09395157	0.09278205	0.09233971
Fibrobacteria.average	0.01757624	0.0291248	0.01246222	0
Fibrobacteria.std.error	0.01757624	0.0291248	0.01246222	0
Flavobacteriia.average	0.007436326	0	0	0
Flavobacteriia.std.error	0.007436326	0	0	0
Fusobacteriia.average	6.0812619	4.2001022	5.2762421	6.5591865
Fusobacteriia.std.error	0.3437583	0.3372046	0.1299698	1.2951002
Gammaproteobacteria.average	29.0007088	29.3717325	26.1645238	23.4825776
Gammaproteobacteria.std.error	1.0352707	3.6231404	0.5611978	3.154453
Methanobacteria.average	0.34194998	0.22527744	0.36761449	0.47858587
Methanobacteria.std.error	0.17679153	0.18476201	0.06617044	0.11965227
Mollicutes.average	1.40107628	1.35633212	1.38600654	1.16255196
Mollicutes.std.error	0.32331229	0.08047687	0.14515456	0.13160358
Negativicutes.average	3.0654261	2.70632667	4.9639163	3.85714338
Negativicutes.std.error	0.27330477	0.02775849	0.67774171	0.43425758
Opitutae.average	0.01487265	0	0.01246222	0.02418965
Opitutae.std.error	0.01487265	0	0.01246222	0.02418965
Spirochaetia.average	1.04016943	0.81642782	1.19234718	1.55531306
Spirochaetia.std.error	0.12263033	0.02172438	0.04655915	0.31412289
Subdivision5.average	0.10205984	0.12680963	0.01869334	0.04072836
Subdivision5.std.error	0.03026828	0.0680465	0.01869334	0.02102652
Synergistia.average	0	0.21986171	0.12774533	0.19427497
Synergistia.std.error	0	0.13044937	0.06528318	0.02892072
Thermoplasmata.average	0.49163634	0.79372135	0.46289168	0.58294137
Thermoplasmata.std.error	0.09561305	0.07062595	0.14198697	0.04544001
Unclassified.average	12.6222717	14.3294398	10.5215075	12.1934282
Unclassified.std.error	0.6823701	1.4124265	0.8963077	1.1238007
