# Supplementary material for: Effects of Chestnut Tannin Extract, Vescalagin and Gallic Acid on the Dimethyl Acetals Profile and Microbial Community Composition in Rumen Liquor: An In Vitro Study
Source: Microorganisms. 2019 Jul 18;7(7):202. doi: 10.3390/microorganisms7070202 (PMC6680752; doi:10.3390/microorganisms7070202)
Supplement: Supplementary file 1 [file microorganisms-07-00202-s001.zip › TableS3_order.table.average.txt]

condition	diet C	diet G	diet T	diet V
Aeromonadales.average	16.69802	14.67329	14.008824	14.575846
Aeromonadales.std.error	1.862491	2.146258	1.35563	2.064598
Anaerolineales.average	0.038616	0	0	0.07740687
Anaerolineales.std.error	0.038616	0	0	0.07740687
Anaeroplasmatales.average	1.40107628	1.32720732	1.36731321	1.16255196
Anaeroplasmatales.std.error	0.32331229	0.05605892	0.13341899	0.13160358
Bacillales.average	1.1639501	0.8793314	0	0.6682842
Bacillales.std.error	0.6120127	0.1882989	0	0.3864477
Bacteroidales.average	26.569309	25.154263	30.031327	27.364138
Bacteroidales.std.error	1.336156	3.141837	2.617819	3.622137
Burkholderiales.average	0.04890987	0.0436872	0.15770871	0.04343323
Burkholderiales.std.error	0.0290087	0.0436872	0.04129447	0.04343323
Campylobacterales.average	2.2612682	1.8921971	0.5317332	2.7399711
Campylobacterales.std.error	0.2462113	0.2408321	0.132239	0.429279
Clostridiales.average	6.3886091	8.8722653	7.9453641	6.4866465
Clostridiales.std.error	0.4689713	0.6339299	0.3657668	1.0076832
Desulfovibrionales.average	0.08531199	0.16785373	0.0203666	0.11185399
Desulfovibrionales.std.error	0.02168332	0.07142667	0.0203666	0.01441837
Elusimicrobiales.average	0.01318218	0.01460707	0	0
Elusimicrobiales.std.error	0.01318218	0.01460707	0	0
Enterobacteriales.average	0.0231696	0	0.24148279	0.06946698
Enterobacteriales.std.error	0.0231696	0	0.02199015	0.04377456
Erysipelotrichales.average	0.25261881	0.18476975	0.33749985	0.27620148
Erysipelotrichales.std.error	0.08005166	0.09395157	0.09278205	0.09233971
Fibrobacterales.average	0.01757624	0.0291248	0.01246222	0
Fibrobacterales.std.error	0.01757624	0.0291248	0.01246222	0
Flavobacteriales.average	0.007436326	0	0	0
Flavobacteriales.std.error	0.007436326	0	0	0
Fusobacteriales.average	6.0812619	4.2001022	5.2762421	6.5591865
Fusobacteriales.std.error	0.3437583	0.3372046	0.1299698	1.2951002
Lactobacillales.average	2.188494	1.9850387	4.2201352	2.5121745
Lactobacillales.std.error	0.2166892	0.3491382	0.1604895	0.1777003
Methanobacteriales.average	0.34194998	0.22527744	0.36761449	0.47858587
Methanobacteriales.std.error	0.17679153	0.18476201	0.06617044	0.11965227
Methanomassiliicoccales.average	0.19370195	0.5361396	0.29366909	0.47542568
Methanomassiliicoccales.std.error	0.01421766	0.0710097	0.22386818	0.10147925
Neisseriales.average	6.6221147	6.5044618	6.1439045	9.397575
Neisseriales.std.error	0.6379454	0.544993	2.2691374	3.5662867
Pasteurellales.average	4.80260447	2.57990673	11.03022437	6.15513753
Pasteurellales.std.error	0.03608362	0.53825864	1.82825453	2.04146704
Pseudomonadales.average	7.2706971	11.9581346	0.7482029	2.5103692
Pseudomonadales.std.error	2.808225	5.842281	0.5185748	2.1616713
Selenomonadales.average	3.0654261	2.70632667	4.9639163	3.85714338
Selenomonadales.std.error	0.27330477	0.02775849	0.67774171	0.43425758
Spirochaetales.average	1.04016943	0.81642782	1.19234718	1.55531306
Spirochaetales.std.error	0.12263033	0.02172438	0.04655915	0.31412289
Synergistales.average	0	0.21986171	0.12774533	0.19427497
Synergistales.std.error	0	0.13044937	0.06528318	0.02892072
Unclassified.average	13.4245268	15.0297262	10.9819171	12.7290143
Unclassified.std.error	0.7686916	1.5522582	0.8205205	1.2796003
