# Supplementary material for: Effects of Chestnut Tannin Extract, Vescalagin and Gallic Acid on the Dimethyl Acetals Profile and Microbial Community Composition in Rumen Liquor: An In Vitro Study
Source: Microorganisms. 2019 Jul 18;7(7):202. doi: 10.3390/microorganisms7070202 (PMC6680752; doi:10.3390/microorganisms7070202)
Supplement: Supplementary file 1 [file microorganisms-07-00202-s001.zip › TableS4_family.table.average.txt]

condition	diet C	diet G	diet T	diet V
Acidaminococcaceae.average	0.78262263	0.81617247	1.14630664	1.06240076
Acidaminococcaceae.std.error	0.08239631	0.16741692	0.14572173	0.28368543
Anaerolineaceae.average	0.038616	0	0	0.07740687
Anaerolineaceae.std.error	0.038616	0	0	0.07740687
Anaeroplasmataceae.average	1.40107628	1.32720732	1.36731321	1.16255196
Anaeroplasmataceae.std.error	0.32331229	0.05605892	0.13341899	0.13160358
Bacteroidaceae.average	0.28185338	0.38260793	0.56886766	1.95876005
Bacteroidaceae.std.error	0.09053727	0.0900544	0.18783593	0.93811466
Campylobacteraceae.average	2.2612682	1.8921971	0.5317332	2.7399711
Campylobacteraceae.std.error	0.2462113	0.2408321	0.132239	0.429279
Clostridiales_Incertae_Sedis_XIII.average	0.04833612	0.11302611	0.03115556	0.02672814
Clostridiales_Incertae_Sedis_XIII.std.error	0.04833612	0.05659304	0.03115556	0.02672814
Comamonadaceae.average	0	0	0.1047634	0
Comamonadaceae.std.error	0	0	0.06852514	0
Desulfovibrionaceae.average	0.08531199	0.16785373	0.0203666	0.11185399
Desulfovibrionaceae.std.error	0.02168332	0.07142667	0.0203666	0.01441837
Elusimicrobiaceae.average	0.01318218	0.01460707	0	0
Elusimicrobiaceae.std.error	0.01318218	0.01460707	0	0
Enterobacteriaceae.average	0.0231696	0	0.24148279	0.06946698
Enterobacteriaceae.std.error	0.0231696	0	0.02199015	0.04377456
Erysipelotrichaceae.average	0.25261881	0.18476975	0.33749985	0.27620148
Erysipelotrichaceae.std.error	0.08005166	0.09395157	0.09278205	0.09233971
Eubacteriaceae.average	0	0	0.006788866	0
Eubacteriaceae.std.error	0	0	0.006788866	0
Fibrobacteraceae.average	0.01757624	0.0291248	0.01246222	0
Fibrobacteraceae.std.error	0.01757624	0.0291248	0.01246222	0
Flavobacteriaceae.average	0.007436326	0	0	0
Flavobacteriaceae.std.error	0.007436326	0	0	0
Fusobacteriaceae.average	6.0812619	4.2001022	5.2762421	6.5591865
Fusobacteriaceae.std.error	0.3437583	0.3372046	0.1299698	1.2951002
Lachnospiraceae.average	2.75704253	4.37808293	4.13744467	2.90384087
Lachnospiraceae.std.error	0.12844779	0.6004819	0.09387683	0.28665971
Methanobacteriaceae.average	0.34194998	0.22527744	0.36761449	0.47858587
Methanobacteriaceae.std.error	0.17679153	0.18476201	0.06617044	0.11965227
Methanomassiliicoccaceae.average	0.19370195	0.5361396	0.29366909	0.47542568
Methanomassiliicoccaceae.std.error	0.01421766	0.0710097	0.22386818	0.10147925
Moraxellaceae.average	7.2706971	11.9581346	0.7482029	2.5103692
Moraxellaceae.std.error	2.808225	5.842281	0.5185748	2.1616713
Neisseriaceae.average	6.6221147	6.5044618	6.1439045	9.397575
Neisseriaceae.std.error	0.6379454	0.544993	2.2691374	3.5662867
Pasteurellaceae.average	4.80260447	2.57990673	11.03022437	6.15513753
Pasteurellaceae.std.error	0.03608362	0.53825864	1.82825453	2.04146704
Peptostreptococcaceae.average	0	0	0	0.01734124
Peptostreptococcaceae.std.error	0	0	0	0.01734124
Planococcaceae.average	1.1639501	0.8793314	0	0.6682842
Planococcaceae.std.error	0.6120127	0.1882989	0	0.3864477
Porphyromonadaceae.average	1.7512128	2.07170424	2.21712287	2.12369159
Porphyromonadaceae.std.error	0.03980801	0.13794618	0.21952563	0.24319333
Prevotellaceae.average	20.123771	16.522792	22.094536	18.56159
Prevotellaceae.std.error	1.442656	2.555832	2.619927	2.553881
Ruminococcaceae.average	3.0789292	3.2377315	3.1567371	2.6369412
Ruminococcaceae.std.error	0.2601402	0.1979996	0.3883768	0.5597681
Spirochaetaceae.average	1.04016943	0.81642782	1.19234718	1.55531306
Spirochaetaceae.std.error	0.12263033	0.02172438	0.04655915	0.31412289
Streptococcaceae.average	2.188494	1.9850387	4.2201352	2.5121745
Streptococcaceae.std.error	0.2166892	0.3491382	0.1604895	0.1777003
Succinivibrionaceae.average	16.69802	14.67329	14.008824	14.575846
Succinivibrionaceae.std.error	1.862491	2.146258	1.35563	2.064598
Synergistaceae.average	0	0.21986171	0.12774533	0.19427497
Synergistaceae.std.error	0	0.13044937	0.06528318	0.02892072
Veillonellaceae.average	2.2828035	1.8901542	3.8176097	2.7947426
Veillonellaceae.std.error	0.1945409	0.1870189	0.543429	0.6970306
Unclassified.average	18.390209	22.393997	16.798901	18.394339
Unclassified.std.error	1.11998	1.914446	1.059138	1.040316
